# Supplementary material for: A Straightforward Approach Towards Phosphadecalones by Microwave-Assisted Diels–Alder Reaction
Source: Molecules. 2025 May 27;30(11):2338. doi: 10.3390/molecules30112338 (PMC12155891; doi:10.3390/molecules30112338)
Supplement: Supplementary file 1 [file molecules-30-02338-s001.zip]

Archive with 1 entries (1 files):
- molecules-3644922-supplementary.pdf
